# Supplementary material for: ICM conversion to epiblast by FGF/ERK inhibition is limited in time and requires transcription and protein degradation
Source: Sci Rep. 2017 Sep 25;7:12285. doi: 10.1038/s41598-017-12120-0 (PMC5612930; doi:10.1038/s41598-017-12120-0)
Supplement: Supplementary file 2 — Table S1 [file 41598_2017_12120_MOESM2_ESM.xlsx]

## Sheet: feuille 1
	Supplemntary information
	ICM conversion to epiblast by FGF/ERK inhibition is limited in time and requires transcription and protein degradation
	Sylvain Bessonnard1, Sabrina Coqueran1, Sandrine Vandormael-Pournin1, Alexandre Dufour32, Jérôme Artus1,3, 4, 5 and Michel Cohen-Tannoudji1, 5
	1 :Institut Pasteur, CNRS, Unité de Génétique Fonctionnelle de la Souris, UMR 3738, Department of Developmental & Stem Cell Biology, 25 rue du docteur Roux, F-75015 Paris Cedex.
	2 : Institut Pasteur, Bioimage Analysis Unit, CNRS UMR 3691, Paris, France.
	3 : present address, INSERM UMR935, Paul Brousse Hospital, University Paris Sud , Villejuif, France
	4 : present address, Faculty of Medicine, Kremlin-Bicêtre, University Paris Sud, Paris Saclay, France
	5 : Co-author
	Running title: Temporal dynamics of ICM specification
	Corresponding authors: Jérôme Artus, INSERM U935, 7 rue Guy Mocquet, 94802 Villejuif Cedex; France; E-mail: jerome.artus@u-psud.fr; Phone: +33 1 49 58 33 35. Michel Cohen-Tannoudji, Unité de Génétique Fonctionnelle de la Souris, Department of Developmental & Stem Cell Biology, 25 rue du docteur Roux, F-75015 Paris, France; E-mail: m-cohen@pasteur.fr; Phone: 33 1 45 68 84 86; Fax: 33 1 45 68 86 34…
	Supplementary Table S1: Raw data for embryo cell counts, lineage assignments and for quantitative immunofluorescence analyses shown in Figure 1 to 5 and S1 to S2.

## Sheet: Fig. 1A
	control
	Number of cells					Percentage
	#	EPI	PRE	COEX	ICM	EPI	PRE	COEX
	1	7	1	16	24	29.1667	4.16667	66.6667
	2	4	2	11	17	23.5294	11.7647	64.7059
	3	7	3	12	22	31.8182	13.6364	54.5455
	4	1	1	9	11	9.09091	9.09091	81.8182
	5	3	0	7	10	30	0	70
	6	2	1	11	14	14.2857	7.14286	78.5714
	7	3	3	9	15	20	20	60
	8	1	2	8	11	9.09091	18.1818	72.7273
	9	1	1	8	10	10	10	80
	10	2	0	9	11	18.1818	0	81.8182
	11	3	6	10	19	15.7895	31.5789	52.6316
	12	2	1	12	15	13.3333	6.66667	80
	13	1	2	11	14	7.14286	14.2857	78.5714
	14	1	3	11	15	6.66667	20	73.3333
	15	2	0	20	22	9.09091	0	90.9091
	Mean	2.66667	1.73333	10.9333	15.3333	16.4791	11.101	72.4199
	SEM	0.513315	0.407859	0.85894	1.1899	2.23441	2.29206	2.82322
	FGF4
	Number of cells					Percentage
	#	EPI	PRE	COEX	ICM	EPI	PRE	COEX
	1	2	9	1	12	16.6667	75	8.33333
	2	0	20	2	22	0	90.9091	9.09091
	3	2	8	2	12	16.6667	66.6667	16.6667
	4	1	7	3	11	9.09091	63.6364	27.2727
	5	1	8	4	13	7.69231	61.5385	30.7692
	6	2	13	2	17	11.7647	76.4706	11.7647
	7	0	4	7	11	0	36.3636	63.6364
	8	0	7	2	9	0	77.7778	22.2222
	9	0	8	3	11	0	72.7273	27.2727
	10	1	17	7	25	4	68	28
	11	0	10	4	14	0	71.4286	28.5714
	12	0	19	1	20	0	95	5
	13	0	12	4	16	0	75	25
	14	0	10	3	13	0	76.9231	23.0769
	Mean	0.642857	10.8571	3.21429	14.7143	4.7058	71.9601	23.3341
	SEM	0.225007	1.28327	0.504688	1.25981	1.72531	3.689	3.85606
	FGF/ERK inhibition
	Number of cells					Percentage
	#	EPI	PRE	COEX	ICM	EPI	PRE	COEX
	1	2	2	9	13	15.3846	15.3846	69.2308
	2	2	1	7	10	20	10	70
	3	2	1	12	15	13.3333	6.66667	80
	4	1	1	8	10	10	10	80
	5	0	2	8	10	0	20	80
	6	1	0	7	8	12.5	0	87.5
	7	1	0	10	11	9.09091	0	90.9091
	8	3	1	9	13	23.0769	7.69231	69.2308
	9	3	1	13	17	17.6471	5.88235	76.4706
	Mean	1.66667	1	9.22222	11.8889	13.4481	8.40288	78.149
	SEM	0.333333	0.235702	0.702728	0.949334	2.26587	2.17124	2.60564

## Sheet: Fig. 1B
	control
	Number of cells					Percentage
	#	EPI	PRE	COEX	ICM	EPI	PRE	COEX
	1	6	13	2	21	28.5714	61.9048	9.52381
	2	6	9	12	27	22.2222	33.3333	44.4444
	3	8	7	1	16	50	43.75	6.25
	4	8	4	5	17	47.0588	23.5294	29.4118
	5	6	6	1	13	46.1538	46.1538	7.69231
	6	13	8	1	22	59.0909	36.3636	4.54545
	7	14	11	1	26	53.8462	42.3077	3.84615
	8	7	7	0	14	50	50	0
	9	11	7	2	20	55	35	10
	10	12	7	2	21	57.1429	33.3333	9.52381
	11	11	5	1	17	64.7059	29.4118	5.88235
	12	9	6	2	17	52.9412	35.2941	11.7647
	13	9	13	1	23	39.1304	56.5217	4.34783
	14	12	11	0	23	52.1739	47.8261	0
	15	11	10	0	21	52.381	47.619	0
	16	9	14	2	25	36	56	8
	17	10	11	0	21	47.619	52.381	0
	18	15	9	1	25	60	36	4
	19	8	10	3	21	38.0952	47.619	14.2857
	20	12	9	3	24	50	37.5	12.5
	Mean	9.85	8.85	2	20.7	48.1066	42.5924	9.30092
	SEM	0.826869	0.722999	0.933387	1.26805	2.72858	2.29824	2.80189
	FGF4
	Number of cells					Percentage
	#	EPI	PRE	COEX	ICM	EPI	PRE	COEX
	1	5	3	3	11	45.4545	27.2727	27.2727
	2	1	9	5	15	6.66667	60	33.3333
	3	6	6	5	17	35.2941	35.2941	29.4118
	4	6	8	3	17	35.2941	47.0588	17.6471
	5	8	10	5	23	34.7826	43.4783	21.7391
	6	2	14	4	20	10	70	20
	7	5	10	1	16	31.25	62.5	6.25
	8	3	12	0	15	20	80	0
	9	8	7	3	18	44.4444	38.8889	16.6667
	10	6	15	1	22	27.2727	68.1818	4.54545
	11	3	7	4	14	21.4286	50	28.5714
	12	7	12	3	22	31.8182	54.5455	13.6364
	13	5	18	4	27	18.5185	66.6667	14.8148
	14	6	10	2	18	33.3333	55.5556	11.1111
	15	10	10	0	20	50	50	0
	16	2	17	2	21	9.52381	80.9524	9.52381
	Mean	5.1875	10.5	2.8125	18.5	28.4426	55.6497	15.9077
	SEM	1.02691	1.55456	0.749747	1.63485	3.04746	3.91637	2.65893
	FGF/ERK inhibition
	Number of cells					Percentage
	#	EPI	PRE	COEX	ICM	EPI	PRE	COEX
	1	16	0	0	16	100	0	0
	2	18	0	0	18	100	0	0
	3	26	0	0	26	100	0	0
	4	18	0	0	18	100	0	0
	5	18	0	0	18	100	0	0
	6	24	0	0	24	100	0	0
	7	20	0	0	20	100	0	0
	8	20	0	0	20	100	0	0
	Mean	20	0	0	20	100	0	0
	SEM	1.19523	0	0	1.19523	0	0	0

## Sheet: Fig. 1C
	control
	Number of cells					Percentage
	#	EPI	PRE	COEX	ICM	EPI	PRE	COEX
	1	10	13	0	23	43.4783	56.5217	0
	2	16	17	0	33	48.4848	51.5152	0
	3	11	11	0	22	50	50	0
	4	13	14	0	27	48.1481	51.8519	0
	5	12	12	0	24	50	50	0
	6	13	10	0	23	56.5217	43.4783	0
	7	14	20	0	34	41.1765	58.8235	0
	8	17	25	0	42	40.4762	59.5238	0
	9	24	18	0	42	57.1429	42.8571	0
	10	13	20	0	33	39.3939	60.6061	0
	11	10	18	0	28	35.7143	64.2857	0
	12	11	16	0	27	40.7407	59.2593	0
	Mean	13.6667	16.1667	0	29.8333	45.9398	54.0602	0
	SEM	1.13039	1.26631	0	2.02572	1.97494	1.97494	0
	FGF4
	Number of cells					Percentage
	#	EPI	PRE	COEX	ICM	EPI	PRE	COEX
	1	6	7	0	13	46.1538	53.8462	0
	2	5	11	1	17	29.4118	64.7059	5.88235
	3	6	15	0	21	28.5714	71.4286	0
	4	11	16	0	27	40.7407	59.2593	0
	5	21	8	0	29	72.4138	27.5862	0
	6	10	18	0	28	35.7143	64.2857	0
	7	8	8	0	16	50	50	0
	8	12	11	0	23	52.1739	47.8261	0
	9	7	21	0	28	25	75	0
	10	9	18	1	28	32.1429	64.2857	3.57143
	11	8	16	0	24	33.3333	66.6667	0
	12	20	20	0	40	50	50	0
	13	6	14	0	20	30	70	0
	14	11	22	0	33	33.3333	66.6667	0
	15	11	22	0	33	33.3333	66.6667	0
	16	13	13	0	26	50	50	0
	Mean	10.25	15	0.125	25.375	40.1452	59.264	0.590861
	SEM	1.16726	1.25499	0.0853913	1.74851	3.10785	3.01139	0.41719
	FGF/ERK inhibition
	Number of cells					Percentage
	#	EPI	PRE	COEX	ICM	EPI	PRE	COEX
	1	25	0	0	25	100	0	0
	2	27	8	0	35	77.1429	22.8571	0
	3	11	17	1	29	37.931	58.6207	3.44828
	4	17	12	0	29	58.6207	41.3793	0
	5	12	1	0	13	92.3077	7.69231	0
	6	18	12	0	30	60	40	0
	7	19	2	0	21	90.4762	9.52381	0
	8	22	0	0	22	100	0	0
	9	19	1	0	20	95	5	0
	10	14	15	0	29	48.2759	51.7241	0
	11	20	3	0	23	86.9565	13.0435	0
	12	20	5	0	25	80	20	0
	Mean	18.6667	6.33333	0.0833333	25.0833	77.2259	22.4867	0.287356
	SEM	1.38352	1.79365	0.0833333	1.6763	6.0826	5.91841	0.287356

## Sheet: Fig. 2C
	E3.25 t=0
	Number of cells					Percentage
	#	EPI	PRE	COEX	ICM	EPI	PRE	COEX
	1	3	1	13	17	17.6471	5.88235	76.4706
	2	4	1	11	16	25	6.25	68.75
	3	4	2	13	19	21.0526	10.5263	68.4211
	4	2	3	12	17	11.7647	17.6471	70.5882
	5	1	0	17	18	5.55556	0	94.4444
	6	1	0	16	17	5.88235	0	94.1176
	7	2	1	10	13	15.3846	7.69231	76.9231
	8	4	2	14	20	20	10	70
	Mean	2.625	1.25	13.25	17.125	15.2859	7.24975	77.4644
	SEM	0.562731	0.477261	0.954521	0.365148	2.84973	2.37238	4.36166
	t=2h
	Number of cells					Percentage
	#	EPI	PRE	COEX	ICM	EPI	PRE	COEX
	1	3	2	10	15	20	13.3333	66.6667
	2	7	2	10	19	36.8421	10.5263	52.6316
	3	7	1	9	17	41.1765	5.88235	52.9412
	4	5	9	8	22	22.7273	40.9091	36.3636
	5	5	3	7	15	33.3333	20	46.6667
	6	8	6	14	28	28.5714	21.4286	50
	7	1	0	11	12	8.33333	0	91.6667
	8	8	6	5	19	42.1053	31.5789	26.3158
	9	4	2	6	12	33.3333	16.6667	50
	Mean	5.33333	3.44444	8.88889	17.6667	29.6025	17.8139	52.5836
	SEM	0.68313	1.31022	0.532291	1.69967	3.65803	4.20797	6.15471
	t=4h
	Number of cells					Percentage
	#	EPI	PRE	COEX	ICM	EPI	PRE	COEX
	1	16	11	3	30	53.3333	36.6667	10
	2	15	4	4	23	65.2174	17.3913	17.3913
	3	10	3	4	17	58.8235	17.6471	23.5294
	4	12	7	2	21	57.1429	33.3333	9.52381
	5	5	2	7	14	35.7143	14.2857	50
	6	6	3	11	20	30	15	55
	7	10	1	7	18	55.5556	5.55556	38.8889
	8	8	1	6	15	53.3333	6.66667	40
	9	12	5	5	22	54.5455	22.7273	22.7273
	10	7	2	15	24	29.1667	8.33333	62.5
	Mean	10.1	3.9	6.4	20.4	49.2832	17.7607	32.9561
	SEM	1.16857	0.982627	1.249	1.49963	4.03755	3.34228	6.00545
	t=6h
	Number of cells					Percentage
	#	EPI	PRE	COEX	ICM	EPI	PRE	COEX
	1	16	3	3	22	72.7273	13.6364	13.6364
	2	11	12	0	23	47.8261	52.1739	0
	3	19	9	5	33	57.5758	27.2727	15.1515
	4	4	2	8	14	28.5714	14.2857	57.1429
	5	6	3	4	13	46.1538	23.0769	30.7692
	6	5	4	2	11	45.4545	36.3636	18.1818
	7	16	4	1	21	76.1905	19.0476	4.7619
	8	13	4	3	20	65	20	15
	Mean	10.5714	5.42857	3.28571	19.2857	54.9374	25.7321	19.3305
	SEM	2.19374	1.52069	1.07238	3.24423	5.65243	4.58353	6.29128
	t=8h
	Number of cells					Percentage
	#	EPI	PRE	COEX	ICM	EPI	PRE	COEX
	1	15	17	2	34	44.1176	50	5.88235
	2	15	12	0	27	55.5556	44.4444	0
	3	8	5	2	15	53.3333	33.3333	13.3333
	4	17	10	1	28	60.7143	35.7143	3.57143
	5	7	6	3	16	43.75	37.5	18.75
	6	11	7	2	20	55	35	10
	7	6	5	7	18	33.3333	27.7778	38.8889
	8	9	6	2	17	52.9412	35.2941	11.7647
	9	12	3	2	17	70.5882	17.6471	11.7647
	10	13	9	1	23	56.5217	39.1304	4.34783
	11	11	7	1	19	57.8947	36.8421	5.26316
	12	10	7	0	17	58.8235	41.1765	0
	Mean	11.1667	7.83333	1.91667	20.9167	53.5478	36.155	10.2972
	SEM	1.08595	1.08595	0.52884	1.69874	2.74885	2.33501	3.06505

## Sheet: Fig. 2E
	E3.25 t=0
	Number of cells						Percentage
	#	NANOG	SOX17	NEG	Double P	ICM	NANOG	SOX17	Double P	NEG
	1	21	8	0	0	29	72.4138	27.5862	0	0
	2	17	0	0	0	17	100	0	0	0
	3	14	0	0	0	14	100	0	0	0
	4	13	0	1	0	14	92.8571	0	0	7.14286
	5	12	0	0	2	14	85.7143	0	14.2857	0
	6	13	0	1	0	14	92.8571	0	0	7.14286
	7	14	0	0	0	14	100	0	0	0
	8	16	0	0	0	16	100	0	0	0
	Mean	15	1	0.25	0.25	16.5	92.9803	3.44828	1.78571	1.78571
	SEM	0.968246	0.935414	0.153093	0.233854	1.71391	3.24257	3.22557	1.67038	1.09352
	t=2 hours
	Number of cells						Percentage
	#	NANOG	SOX17	NEG	Double P	ICM	NANOG	SOX17	Double P	NEG
	1	25	1	0	1	27	92.5926	3.7037	3.7037	0
	2	11	0	0	0	11	100	0	0	0
	3	14	2	0	0	16	87.5	12.5	0	0
	4	9	0	3	0	12	75	0	0	25
	5	19	0	0	0	19	100	0	0	0
	6	12	1	0	0	13	92.3077	7.69231	0	0
	7	17	4	0	0	21	80.9524	19.0476	0	0
	8	20	5	0	0	25	80	20	0	0
	9	19	4	1	0	24	79.1667	16.6667	0	4.16667
	10	23	4	1	0	28	82.1429	14.2857	0	3.57143
	Mean	16.9	2.1	0.5	0.1	19.6	86.9662	9.3896	0.37037	3.27381
	SEM	1.66966	0.622718	0.307318	0.1	2.01219	2.81309	2.56507	0.37037	2.46743
	t=4 hours
	Number of cells						Percentage
	#	NANOG	SOX17	NEG	Double P	ICM	NANOG	SOX17	Double P	NEG
	1	11	3	0	0	14	78.5714	21.4286	0	0
	2	12	0	2	0	14	85.7143	0	0	14.2857
	3	11	0	7	0	18	61.1111	0	0	38.8889
	4	12	0	0	0	12	100	0	0	0
	5	14	3	9	0	26	53.8462	11.5385	0	34.6154
	6	15	0	2	0	17	88.2353	0	0	11.7647
	7	20	4	2	1	27	74.0741	14.8148	3.7037	7.40741
	8	11	3	0	1	15	73.3333	20	6.66667	0
	9	14	0	0	0	14	100	0	0	0
	10	15	8	0	0	23	65.2174	34.7826	0	0
	11	20	0	0	0	20	100	0	0	0
	12	11	4	0	0	15	73.3333	26.6667	0	0
	13	15	7	0	0	22	68.1818	31.8182	0	0
	Mean	13.9231	2.46154	1.69231	0.153846	18.2308	78.586	12.3884	0.797721	8.22785
	SEM	0.861254	0.49029	0.946364	0.128388	1.56498	4.11917	2.64679	0.70101	4.2939
	t=6 hours
	Number of cells						Percentage
	#	NANOG	S17	NEG	Double P	ICM	NANOG	S17	Double P	NEG
	1	9	5	0	0	14	64.2857	35.7143	0	0
	2	17	6	2	1	26	65.3846	23.0769	3.84615	7.69231
	3	14	0	4	0	18	77.7778	0	0	22.2222
	4	16	3	0	1	20	80	15	5	0
	5	11	2	4	0	17	64.7059	11.7647	0	23.5294
	6	12	5	0	0	17	70.5882	29.4118	0	0
	7	12	7	1	0	20	60	35	0	5
	8	13	6	2	0	21	61.9048	28.5714	0	9.52381
	Mean	13	4.25	1.625	0.25	19.125	68.0809	22.3174	1.10577	8.49597
	SEM	1.15676	0.853564	0.743223	0.19518	1.54303	2.62716	4.88024	0.874242	4.24463
	t=8 hours
	Number of cells						Percentage
	#	NANOG	SOX17	NEG	Double P	ICM	NANOG	SOX17	Double P	NEG
	1	21	8	0	1	30	70	26.6667	3.33333	0
	2	17	8	2	2	29	58.6207	27.5862	6.89655	6.89655
	3	19	4	2	0	25	76	16	0	8
	4	17	10	2	0	29	58.6207	34.4828	0	6.89655
	5	11	8	3	0	22	50	36.3636	0	13.6364
	6	10	3	1	0	14	71.4286	21.4286	0	7.14286
	7	5	5	0	0	10	50	50	0	0
	8	9	4	5	0	18	50	22.2222	0	27.7778
	9	12	4	0	0	16	75	25	0	0
	10	14	9	1		24	58.3333	37.5	0	4.16667
	Mean	13.5	6.3	1.6	0.333333	21.7	61.8003	29.725	1.02299	7.45168
	SEM	1.76471	0.833333	0.552771	0.235702	2.43876	3.67504	3.37643	0.808339	2.92925

## Sheet: Fig.3C
	t=2 hours
	Number of cells					Percentage
	#	EPI	PRE	COEX	ICM	EPI	PRE	COEX
	1	2	3	12	17	11.7647	17.6471	70.5882
	2	4	2	8	14	28.5714	14.2857	57.1429
	3	1	1	24	26	3.84615	3.84615	92.3077
	4	18	4	0	22	81.8182	18.1818	0
	5	2	1	23	26	7.69231	3.84615	88.4615
	6	20	1	3	24	83.3333	4.16667	12.5
	7	7	2	12	21	33.3333	9.52381	57.1429
	8	3	0	22	25	12	0	88
	Mean	7.125	1.75	13	21.875	32.7949	8.93717	58.2679
	SEM	2.67553	0.453163	3.26781	1.55193	11.4318	2.48116	12.3913
	t=4 hours
	Number of cells					Percentage
	#	EPI	PRE	COEX	ICM	EPI	PRE	COEX
	1	6	3	12	21	28.5714	14.2857	57.1429
	2	0	0	14	14	0	0	100
	3	2	0	12	14	14.2857	0	85.7143
	4	16	6	2	24	66.6667	25	8.33333
	5	17	5	0	22	77.2727	22.7273	0
	6	13	4	6	23	56.5217	17.3913	26.087
	7	11	5	2	18	61.1111	27.7778	11.1111
	8	16	2	4	22	72.7273	9.09091	18.1818
	Mean	10.125	3.125	6.5	19.75	47.1446	14.5341	38.3213
	SEM	2.35613	0.811469	1.91796	1.39834	10.2413	3.80881	13.4085
	t=6 hours
	Number of cells					Percentage
	#	EPI	PRE	COEX	ICM	EPI	PRE	COEX
	1	16	0	3	19	84.2105	0	15.7895
	2	22	1	3	26	84.6154	3.84615	11.5385
	3	22	0	0	22	100	0	0
	4	4	4	9	17	23.5294	23.5294	52.9412
	5	8	3	12	23	34.7826	13.0435	52.1739
	6	16	7	3	26	61.5385	26.9231	11.5385
	7	6	6	10	22	27.2727	27.2727	45.4545
	8	9	10	7	26	34.6154	38.4615	26.9231
	9	8	5	6	19	42.1053	26.3158	31.5789
	10	10	3	10	23	43.4783	13.0435	43.4783
	11	10	5	6	21	47.619	23.8095	28.5714
	Mean	11.9091	4	6.27273	22.1818	53.0697	17.8405	29.0898
	SEM	1.86086	0.924416	1.12888	0.922627	9.09374	4.37353	6.22106
	t=8 hours
	Number of cells					Percentage
	#	EPI	PRE	COEX	ICM	EPI	PRE	COEX
	1	22	0	0	22	100	0	0
	2	32	0	0	32	100	0	0
	3	26	0	0	26	100	0	0
	4	28	0	0	28	100	0	0
	5	26	0	0	26	100	0	0
	Mean	26.8	0	0	26.8	100	0	0
	SEM	1.62481	0	0	1.62481	0	0	0

## Sheet: Fig. 4C
	FGF/ERK inhibition-a
	Number of cells					Percentage
	#	EPI	PRE	COEX	ICM	EPI	PRE	COEX
	1	6	7	0	13	46.1538	53.8462	0
	2	7	8	3	18	38.8889	44.4444	16.6667
	3	5	5	3	13	38.4615	38.4615	23.0769
	4	15	20	2	37	40.5405	54.0541	5.40541
	5	15	14	0	29	51.7241	48.2759	0
	6	11	5	1	17	64.7059	29.4118	5.88235
	7	17	10	2	29	58.6207	34.4828	6.89655
	8	5	5	3	13	38.4615	38.4615	23.0769
	Mean	10.125	9.25	1.75	21.125	47.1946	42.6798	10.1256
	SEM	1.76714	1.88746	0.453163	3.27565	3.59711	3.18285	3.3648
	FGF/ERK inhibition-b
	Number of cells					Percentage
	#	EPI	PRE	COEX	ICM	EPI	PRE	COEX
	1	12	11	0	23	52.1739	47.8261	0
	2	12	6	1	19	63.1579	31.5789	5.26316
	3	10	7	6	23	43.4783	30.4348	26.087
	4	9	4	9	22	40.9091	18.1818	40.9091
	5	6	3	8	17	35.2941	17.6471	47.0588
	6	12	3	7	22	54.5455	13.6364	31.8182
	7	19	7	4	30	63.3333	23.3333	13.3333
	Mean	11.4286	5.85714	5	22.2857	50.4132	26.0912	23.4956
	SEM	1.50961	1.07855	1.30931	1.53862	4.13044	4.41312	6.76506
	FGF/ERK inhibition-c
	Number of cells					Percentage
		EPI	PRE	COEX	ICM	EPI	PRE	COEX
	1	21	2	0	23	91.3043	8.69565	0
	2	19	0	0	19	100	0	0
	3	23	0	0	23	100	0	0
	4	17	1	0	18	94.4444	5.55556	0
	5	22	0	1	23	95.6522	0	4.34783
	6	27	1	6	34	79.4118	2.94118	17.6471
	7	23	3	1	27	85.1852	11.1111	3.7037
	8	21	2	0	23	91.3043	8.69565	0
	9	21	0	1	22	95.4545	0	4.54545
	10	21	1	2	24	87.5	4.16667	8.33333
	11	29	1	3	33	87.8788	3.0303	9.09091
	12	24	0	2	26	92.3077	0	7.69231
	13	17	0	0	17	100	0	0
	14	18	0	1	19	94.7368	0	5.26316
	15	19	0	1	20	95	0	5
	16	20	0	0	20	100	0	0
	Mean	21.375	0.6875	1.125	23.1875	93.1363	2.76226	4.10148
	SEM	0.831039	0.236621	0.3966	1.22208	1.48083	0.954513	1.22391
	FGF/ERK inhibition-d
	Number of cells					Percentage
	#	EPI	PRE	COEX	ICM	EPI	PRE	COEX
	1	22	0	2	24	91.6667	0	8.33333
	2	17	0	0	17	100	0	0
	3	24	0	0	24	100	0	0
	4	13	0	0	13	100	0	0
	5	16	0	2	18	88.8889	0	11.1111
	6	18	1	1	20	90	5	5
	Mean	18.3333	0.166667	0.833333	19.3333	95.0926	0.833333	4.07407
	SEM	1.42595	0.144338	0.347611	1.51107	1.92617	0.721688	1.71983

## Sheet: Fig. 5C
	control										FGF/ERK inhibition
	Number of cells					Percentage					Number of cells					Percentage
	#	Epi	PrE	Coex,	ICM	Epi	PrE	Coex,			#	Epi	PrE	Coex,	ICM	Epi	PrE	Coex,
	1	11	11	4	26	42.3077	42.3077	15.3846			1	20	9	1	30	66.6667	30	3.33333
	2	10	15	1	26	38.4615	57.6923	3.84615			2	18	1	0	19	94.7368	5.26316	0
	3	13	9	2	24	54.1667	37.5	8.33333			3	18	0	3	21	85.7143	0	14.2857
	4	10	4	1	15	66.6667	26.6667	6.66667			4	20	1	1	22	90.9091	4.54545	4.54545
	5	10	6	7	23	43.4783	26.087	30.4348			5	17	0	2	19	89.4737	0	10.5263
	6	10	9	2	21	47.619	42.8571	9.52381			6	18	1	2	21	85.7143	4.7619	9.52381
	7	11	19	0	30	36.6667	63.3333	0			7	20	5	1	26	76.9231	19.2308	3.84615
	8	12	10	2	24	50	41.6667	8.33333			8	18	9	3	30	60	30	10
	9	15	10	1	26	57.6923	38.4615	3.84615			9	20	2	1	23	86.9565	8.69565	4.34783
	10	9	8	4	21	42.8571	38.0952	19.0476			10	18	1	1	20	90	5	5
	11	10	11	0	21	47.619	52.381	0			Mean	18.7	2.9	1.5	23.1	82.7094	10.7497	6.54086
	Mean	11	10.1818	2.18182	23.3636	47.9577	42.459	9.58332			SEM	0.366667	1.11006	0.307318	1.32035	3.57999	3.62999	1.36719
	SEM	0.522233	1.2271	0.629837	1.17761	2.66869	3.49558	2.7289
	flavopiridol										flavopiridol + FGF/ERK inhibition
	Number of cells					Percentage					Number of cells					Percentage
	#	Epi	PrE	Coex,	ICM	Epi	PrE	Coex,			#	Epi	PrE	Coex,	ICM	Epi	PrE	Coex,
	1	8	5	0	13	61.5385	38.4615	0			1	5	6	0	11	45.4545	54.5455	0
	2	13	7	0	20	65	35	0			2	11	4	1	16	68.75	25	6.25
	3	6	5	2	13	46.1538	38.4615	15.3846			3	9	0	5	14	64.2857	0	35.7143
	4	14	4	1	19	73.6842	21.0526	5.26316			4	6	1	6	13	46.1538	7.69231	46.1538
	5	14	2	4	20	70	10	20			5	10	0	3	13	76.9231	0	23.0769
	6	16	2	2	20	80	10	10			6	16	4	2	22	72.7273	18.1818	9.09091
	7	9	9	5	23	39.1304	39.1304	21.7391			7	5	5	6	16	31.25	31.25	37.5
	8	14	1	7	22	63.6364	4.54545	31.8182			8	10	5	0	15	66.6667	33.3333	0
	9	8	12	1	21	38.0952	57.1429	4.7619			9	6	9	1	16	37.5	56.25	6.25
	10	11	5	3	19	57.8947	26.3158	15.7895			Mean	8.66667	3.77778	2.66667	15.1111	56.6346	25.1392	18.2262
	11	9	3	1	13	69.2308	23.0769	7.69231			SEM	1.20185	0.996909	0.816497	1.03339	5.55517	7.02562	5.91079
	Mean	11.0909	5	2.36364	18.4545	60.3967	27.5625	12.0408
	SEM	0.98585	0.990867	0.664321	1.11489	4.18094	4.77915	2.99354
											flavopiridol + FGF/ERK inhibition
	MG132										Number of cells					Percentage
	Number of cells					Percentage					#	Epi	PrE	Coex,		Epi	PrE	Coex,
	#	Epi	PrE	Coex,	ICM	Epi	PrE	Coex,			1	4	4	8	16	25	25	50
	1	7	15	2	24	29.1667	62.5	8.33333			2	5	7	7	19	26.3158	36.8421	36.8421
	2	8	6	1	15	53.3333	40	6.66667			3	8	5	5	18	44.4444	27.7778	27.7778
	3	4	10	2	16	25	62.5	12.5			4	4	8	12	24	16.6667	33.3333	50
	4	5	7	9	21	23.8095	33.3333	42.8571			5	3	2	10	15	20	13.3333	66.6667
	5	3	7	11	21	14.2857	33.3333	52.381			6	2	5	7	14	14.2857	35.7143	50
	6	8	5	1	14	57.1429	35.7143	7.14286			7	5	5	7	17	29.4118	29.4118	41.1765
	7	5	6	5	16	31.25	37.5	31.25			8	4	4	15	23	17.3913	17.3913	65.2174
	8	6	5	0	11	54.5455	45.4545	0			9	5	9	0	14	35.7143	64.2857	0
	9	4	6	3	13	30.7692	46.1538	23.0769			10	4	12	2	18	22.2222	66.6667	11.1111
	10	7	7	2	16	43.75	43.75	12.5			11	3	6	9	18	16.6667	33.3333	50
	Mean	5.7	7.4	3.6	16.7	36.3053	44.0239	19.6708			12
	SEM	0.558768	0.956847	1.15662	1.28279	4.7002	3.40876	5.47481			Mean	4.27273	6.09091	7.45455	17.8182	24.3744	34.8263	40.7992
											SEM	0.468865	0.836166	1.27467	0.989198	2.78644	5.07441	6.27789

## Sheet: Fig. 5D
NANOG
control	1.5404	0.907374	1.5061	1.22898	1.17795	1.42017	1.59363	1.22838	1.35259	0.85932	1.3106	1.03807	1.02669	1.39173	0.870357	1.04943	0.780889	1.28273	1.5741	0.921273	1.57959	1.57005	1.15059	1.31198	1.48799	0.868022	1.40037	1.47641	1.41362	1.60238	1.25113	1.46409	1.41178	1.435	0.949839	1.19083	1.54371	1.36429	1.13238	1.3635	1.15122	1.18565	0.928407	1.15311	1.50728	1.30852	1.20618	0.912282	1.41917
FGF/ERK inhibition	1.44209	1.05969	1.03901	1.10914	1.38195	1.22443	1.16086	1.06343	0.625417	0.899666	0.570579	0.773347	0.636235	0.501693	1.57571	1.58427	1.61035	1.26998	1.18276	1.1304	1.23159	1.35617	1.11229	0.734682	1.21459	1.25433	0.743127	1.1178	1.61303	1.5867	1.57208	1.35541	1.25462	1.60937	1.60586	1.58727	1.61337	1.50287	1.58608	1.50197	1.58132	1.52959	1.51999	1.54065	1.35867	0.913785	1.08481	1.22332	0.924422
flavopiridol	1.59737	1.61327	1.55903	1.38436	1.60493	1.57044	1.60764	1.04243	1.60089	1.50351	1.61292	1.18962	1.41032	1.0491	0.995395	1.04166	0.910762	1.43763	1.15189	1.60515	1.52044	0.81677	1.14609	1.39484	1.0308	1.57679	0.993611	0.812316	0.771471	0.810605	1.04571	1.419	0.944874	1.18296	1.44064	1.57676	1.17649	0.763527	0.930521	1.2411	1.17701	0.844601	0.986341	1.14376	1.08482	1.07854	0.709609	1.08899	0.921043
flavopiridol + FGF/ERK inhibition	1.36718	1.45073	1.17686	0.525291	0.446366	0.593726	0.75779	0.606986	1.22616	0.666665	0.701616	1.15713	1.32802	0.479609	1.13924	1.44882	1.11256	0.236244	0.475809	0.774144	0.830674	0.998605	1.05874	1.615	1.26462	0.704484	0.737515	0.431589	0.541726	1.01786	0.804885	0.842156	0.375997	0.538203	0.536809	1.01795	0.541045	0.968034	1.28391	0.775059	0.720584	0.745779	0.654127	0.284556	0.575928	0.628867	0.367712	0.301681
MG132	0.291939	0.193795	0.227147	0.124962	0.130499	0.107303	0.203399	0.345815	0.285549	0.415845	0.200168	0.248929	0.269054	0.196221	0.193557	0.366514	0.228259	0.318874	0.305155	0.163103	0.23108	0.303608	0.494634	0.296764	0.182901	0.295073	0.217031	0.528583	0.521953	0.329233	0.265756	0.368662	0.254514	0.24907	0.299044	0.258968	0.260554	0.225104	0.219762	0.145655	0.159328	0.141742	0.0980748	0.117466	0.225292	0.32266	0.363636	0.390696	0.221359
MG132+FGF/ERK inhibition	0.213307	0.181623	0.183092	0.219141	0.376012	0.23003	0.333224	0.263153	0.414244	0.291308	0.120558	0.294449	0.313798	0.172531	0.262166	0.177232	0.341255	0.26084	0.228959	0.126434	0.180887	0.101994	0.110351	0.16445	0.221001	0.0732517	0.227304	0.112594	0.0733078	0.207498	0.217511	0.44991	0.258842	0.32443	0.367272	0.168382	0.195195	0.268321	0.181783	0.218342	0.359438	0.075479	0.417995	0.209569	0.16447	0.231302	0.299806	0.193053	0.214837
[truncated: 77 more columns]

[truncated: 6 more sheets: Fig. 5E, Fig. S1B, Fig. S1C, Fig. S2B, Fig. S2C, Fig. S2D]
